# Supplementary material for: Effects of In Ovo Injection of α-Ketoglutaric Acid on Hatchability, Growth, Plasma Metabolites, and Antioxidant Status of Broilers
Source: Antioxidants (Basel). 2022 Oct 25;11(11):2102. doi: 10.3390/antiox11112102 (PMC9686527; doi:10.3390/antiox11112102)
Supplement: Supplementary file 1 [file antioxidants-11-02102-s001.zip]

Archive with 1 entries (1 files):
- antioxidants-1985161-supplementary.pdf
